# Supplementary material for: A model-guided symbolic execution approach for network protocol implementations and vulnerability detection
Source: PLoS One. 2017 Nov 16;12(11):e0188229. doi: 10.1371/journal.pone.0188229 (PMC5690638; doi:10.1371/journal.pone.0188229)
Supplement: S1 File — (ZIP) [file pone.0188229.s001.zip]

Archive with 10 entries (4 files):
- S1_file/
- S1_file/FTP programs/
- S1_file/FTP programs/Labtam ProFTP/
- S1_file/FTP programs/Labtam ProFTP/pftplabp.exe
- S1_file/FTP programs/AmmSoft ScriptFTP/
- S1_file/FTP programs/AmmSoft ScriptFTP/ScriptFTP_3_3_setup.exe
- S1_file/FTP programs/TYPSoft FTP Server/
- S1_file/FTP programs/TYPSoft FTP Server/TYPSoft_FTPd_1.10.zip
- S1_file/FTP programs/Core FTP/
- S1_file/FTP programs/Core FTP/coreftplite.exe
