# Supplementary material for: A model-guided symbolic execution approach for network protocol implementations and vulnerability detection
Source: PLoS One. 2017 Nov 16;12(11):e0188229. doi: 10.1371/journal.pone.0188229 (PMC5690638; doi:10.1371/journal.pone.0188229)
Supplement: S2 File — (ZIP) [file pone.0188229.s002.zip]

Archive with 3 entries (1 files):
- S2_file/
- S2_file/SPIKE/
- S2_file/SPIKE/SPIKE2.9.tgz
